# Supplementary material for: Identification of a Biomarker in Cerebrospinal Fluid for Neuronopathic Forms of Gaucher Disease
Source: PLoS One. 2015 Mar 16;10(3):e0120194. doi: 10.1371/journal.pone.0120194 (PMC4361053; doi:10.1371/journal.pone.0120194)
Supplement: S2 Dataset — (XLSX) [file pone.0120194.s002.xlsx]

## Sheet: Fig 3A
			Control	Gaucher	Control	nGD
			34625.1	792956	34.6251	792.956
			48591.5	4.83839e+06	48.5915	4838.39
			271952	3.93248e+06	271.952	3932.48
			24314.4	5.95876e+06	24.3144	5958.76
		av	94870.7	3.88065e+06	94.8707	3880.65
			118472	2.21903e+06	118.472	2219.03
			68400.1	1.28116e+06	68.4001	1281.16
	0.00718367			40.9046

## Sheet: Fig 3B
			Control	nGD
			1.00061	4.66182
			2.02788	14.1661
			2.94	14.2494
			1.14848	21.5521		ttest
		av	1.77924	13.6573		0.0072283
		sd	0.896904	6.92475
		se	0.448452	3.46237

## Sheet: Fig 3D
					control	nGD
					6.37091	39.2945
					5.32	24.2764
					0.893636	28.5627
						33.5109
						10.7791
						24.1109
				average	4.19485	26.7558
				sd	2.90682	9.74182
				se	1.67825	3.97708
										ttest
										0.0033226

## Sheet: Fig 4A
F
			P12 wt	p12 flox	p16 wt	p16 flox	P21 wt	p21 flox
			18.8554	18.9449	30.7466	38.276	32.1937	70.6724
			26.0174	22.2256	30.9656	34.7645	38.3503	76.8918
			21.3919	22.9793	29.8446	33.2124	29.9821	67.7525
		av	22.0882	21.3833	30.5189	35.4176	33.5087	71.7723
		sd	3.63144	2.14505	0.594193	2.59422	4.33631	4.66784
		se	2.09661	1.23845	0.343057	1.49777	2.50357	2.69498
		summary
		p12	22.0882	21.3833									ttest
		p16	30.5189	35.4176									0.000241174
		p21	33.5087	71.7723
			2.09661	1.23845
			0.343057	1.49777
			2.50357	2.69498

## Sheet: Fig 4B
									WT	nestin-flox/flox mice
									15.1331	20.2731
									18.4087	22.9979
									17.9383	20.0207
									16.4927	22.453		0.00255583
										25.5106
								average	16.9932	22.251
								sd	1.48406	2.24221
								se	0.605864	0.91538

## Sheet: Fig 5B
	15	16	17	18	19	20	21	22	23	24	25	26	27	28	29	30	31	32	33	34	35	36	37	38	39	40	41
PBS D15-D41	8.01667	8.36667	8.83333	9.23333	9.53333	10	10.3333	10.5833	11.05	11.75	12.95	13.65	14.6667	16.1667	16.4667	18.1	18.3333	19.2	19.4	20.65	20.6167	21.2	21.4667	21.5	21.5	21.55	21.4
CBE D15-D30, PBS D31-D41	7.4	7.325	7.35833	8.23333	8.96667	9.35833	9.91667	10.8667	11.7333	12.575	13.5333	14.2333	14.85	15.25	15.4083	15.4292	14.7667	15.0667	14.5583	14.125	14.5583	14.975	15.3833	16.0167	16.3583	16.2833	17.2833
CBE D15-D41	7.34167	7.35	7.61667	8.35	8.80833	9.325	9.71667	10.3833	11.2417	11.975	12.9833	13.7833	14.55	15.0917	15.1417	15.525	14.3167	14.1833	13.5333	13.3667	13.7333	13.6333	13.2	12.9833	12.7889	12.3556	12.45

## Sheet: Fig 5C upper
	PBS D15-D40	CBE D15-D30	CBE D15-D40	CBE D15-d30, PBS D31-D40
	2.31493	24.5165	24.4941	8.82108
	1.48245	23.4343	22.4769	6.92559				ttest
	2.50384	27.9297	38.6335	4.67789				7.03928e-05
	1.16867	18.2473	27.84	7.35784				1.29518e-09
	0.966957	31.4357	22.2592	4.75794				2.39984e-07
	1.47605	26.0225	25.8645	3.87743
		11.7721	20.9689	4.73873
		17.4757		7.20735
		13.3261		5.81135
		12.2086		3.33952		0.0580841
				3.18263
				4.42815
av	1.65215	20.6368	26.0767	5.42713
stde	0.62092	6.99565	6.01321	1.70995
se	0.25349	2.21222	2.27278	0.49362

## Sheet: Fig 5C lower
		PBS D15-D41	CBE D15-D30	CBE D15-D41	CBE D15-d30, PBS D31-D41
		158.885	282.261	297.864	210.6
		136.891	261.147	310.171	195.403
		162.73	255.795	311.254	181.094
		160.595	240.755	337.074	238.803
		151.095	236.649	263.712	229.692
		137.847	230.419	298.504	220.269
			226.032	301.07	238.408
			194.878	275.825	224.903
			197.318		222.148
			204.239		187.903
					219.861
					187.977
	average	151.341	232.949	299.434	213.088
	sd	11.517	28.7148	22.3966	20.2363		1.87824e-06
	se	4.70179	9.08043	7.91838	5.84172
